# Supplementary material for: Assessment of Patient-Reported Outcomes at 48 Months of Treatment with Dupilumab for Severe Atopic Dermatitis: A Single-Center Real-Life Experience with 126 Patients
Source: Pharmaceuticals (Basel). 2024 Jan 16;17(1):117. doi: 10.3390/ph17010117 (PMC10821420; doi:10.3390/ph17010117)
Supplement: Supplementary file 1 [file pharmaceuticals-17-00117-s001.zip]

Archive with 1 entries (1 files):
- pharmaceuticals-2792307-supplementary.pdf
